# Supplementary material for: Impact of Hydrogen-Enriched Solution Irrigation on Grain Yield and Nutritional Quality of Sweet Corn
Source: Foods. 2026 May 23;15(11):1847. doi: 10.3390/foods15111847 (PMC13256415; doi:10.3390/foods15111847)
Supplement: Supplementary file 1 [file foods-15-01847-s001.zip › Supplemental Table S1.xlsx]

## Sheet: Sheet1
Date	Max Temp (°C)	Min Temp (°C)	Weather	Precipitation (mm)
2024-09-11	33	27	Rain ~ Overcast	0
2024-09-12	34	27	Cloudy ~ Cloudy	0
2024-09-13	35	27	Cloudy ~ Cloudy	0
2024-09-14	34	26	Overcast ~ Overcast	0
2024-09-15	32	27	Rain ~ Rain	0.95
2024-09-16	29	25	Rain ~ Cloudy	0
2024-09-17	34	27	Sunny ~ Rain	0
2024-09-18	33	25	Sunny ~ Cloudy	0
2024-09-19	31	27	Rain ~ Rain	0
2024-09-20	29	26	Rain ~ Rain	0.52
2024-09-21	28	22	Rain ~ Rain	0
2024-09-22	27	21	Cloudy ~ Cloudy	0
2024-09-23	29	18	Cloudy ~ Overcast	0
2024-09-24	24	20	Rain ~ Overcast	0
2024-09-25	26	22	Rain ~ Cloudy	0
2024-09-26	29	22	Overcast ~ Cloudy	0
2024-09-27	30	22	Rain ~ Sunny	0
2024-09-28	30	21	Sunny ~ Overcast	0
2024-09-29	31	23	Cloudy ~ Cloudy	0
2024-09-30	32	24	Cloudy ~ Cloudy	0
2024-10-01	27	20	Rain ~ Cloudy (Light Rain ~ Overcast)	0
2024-10-02	25	17	Cloudy ~ Cloudy (Overcast ~ Overcast)	0
2024-10-03	25	17	Cloudy ~ Sunny (Cloudy ~ Sunny)	0
2024-10-04	25	16	Sunny ~ Overcast (Cloudy ~ Light Rain)	0
2024-10-05	24	20	Overcast ~ Light Rain (Light Rain ~ Heavy Rain)	0
2024-10-06	22	18	Rain ~ Rain (Moderate Rain ~ Light Rain)	0
2024-10-07	20	16	Rain ~ Rain (Light Rain ~ Light Rain)	15.81
2024-10-08	24	15	Sunny ~ Cloudy (Sunny ~ Sunny)	0
2024-10-09	23	14	Sunny ~ Sunny (Sunny ~ Sunny)	0
2024-10-10	25	12	Overcast ~ Cloudy (Cloudy ~ Cloudy)	0
2024-10-11	26	14	Cloudy ~ Cloudy (Cloudy ~ Cloudy)	0
2024-10-12	26	17	Cloudy ~ Rain (Cloudy ~ Cloudy)	0
2024-10-13	27	20	Cloudy ~ Cloudy (Cloudy ~ Light Rain)	0
2024-10-14	27	21	Rain ~ Cloudy	0
2024-10-15	23	20	Rain ~ Overcast	0
2024-10-16	25	20	Rain ~ Overcast	0.96
2024-10-17	27	21	Cloudy ~ Overcast	0
2024-10-18	31	22	Rain ~ Rain (Heavy Rain ~ Moderate Rain)	0
2024-10-19	26	17	Rain ~ Overcast	0
2024-10-20	21	16	Overcast ~ Overcast	0
2024-10-21	25	18	Cloudy ~ Cloudy	0
2024-10-22	21	16	Overcast ~ Cloudy	0
2024-10-23	21	12	Sunny ~ Cloudy	0
2024-10-24	22	14	Sunny ~ Sunny	0
2024-10-25	24	17	Overcast ~ Rain	4.12
2024-10-26	23	20	Rain ~ Rain	0
2024-10-27	22	17	Rain ~ Cloudy	0
2024-10-28	21	15	Cloudy ~ Cloudy	0
2024-10-29	22	12	Overcast ~ Overcast	0
2024-10-30	23	15	Overcast ~ Overcast	0.45
2024-10-31	22	17	Rain ~ Rain	90.9
2024-11-01	22	16	Rain ~ Rain (Downpour ~ Light Rain)	0
2024-11-02	22	15	Sunny ~ Sunny (Overcast ~ Sunny)	0
2024-11-03	26	14	Sunny ~ Sunny (Sunny ~ Overcast)	0
2024-11-04	23	15	Sunny ~ Cloudy (Cloudy ~ Cloudy)	0
2024-11-05	20	13	Sunny ~ Sunny (Sunny ~ Sunny)	0
2024-11-06	20	11	Sunny ~ Cloudy (Cloudy ~ Overcast)	0
2024-11-07	18	11	Overcast ~ Cloudy (Light Rain ~ Overcast)	0
2024-11-08	20	10	Overcast ~ Overcast (Light Rain ~ Overcast)	0
2024-11-09	23	17	Overcast ~ Overcast (Overcast ~ Light Rain)	0
2024-11-10	19	14	Overcast ~ Cloudy (Light Rain ~ Sunny)	0
2024-11-11	22	13	Sunny ~ Sunny (Sunny ~ Sunny)	0
2024-11-12	22	12	Sunny ~ Cloudy (Sunny ~ Sunny)	0
2024-11-13	23	14	Cloudy ~ Sunny (Sunny ~ Overcast)	0
2024-11-14	23	17	Rain ~ Rain	44.59
2024-11-15	24	19	Rain ~ Cloudy	0
2024-11-16	22	18	Overcast ~ Cloudy	0
2024-11-17	19	14	Overcast ~ Overcast (Overcast to cloudy with brief light rain)	0
2024-11-18	15	12	Overcast ~ Overcast (Overcast to cloudy, brief light rain in places)	0
